# Supplementary material for: Psychophysiological effects of traditional cycling, virtual reality-enhanced cycling, and passive virtual reality exposure in young adults: A controlled within-subject study
Source: PLoS One. 2026 Mar 9;21(3):e0343812. doi: 10.1371/journal.pone.0343812 (PMC12970915; doi:10.1371/journal.pone.0343812)
Supplement: S1 File — (XLS) [file pone.0343812.s001.xls]

## Sheet: Data
Psychophysiological effects of traditional cycling, virtual reality-enhanced cycling, and passive virtual reality exposure in young adults: A controlled within-subject study
VRBE	height cm	wight Kg	BMI	muscle mass kg	fat mass kg	sex	smoking	HR	BP Systolic	BP Diastolic	respiratory rate	MET	how do you describe your exertion	randomization	S1 1 how do you describe your exertion	S1 HR	S1 BP Systolic	S1 BP diastolic	S1 respiratory rate	S1 how do you describe your exertion	S1 I have more fun playing this activity than doing other things	S1 Playing this activity is the thing I like to do best	S1 I wish I could play this activity more than I get the chance to	S1 I usually prefer to watch rather than play this activity	S1 I really like playing this activity	S1 I have confidence in my ability to do well in this activity	S1 I have confidence in my ability to learn skills well in this activity	S1 I have confidence in my performance in this activity	S2 1 how do you describe your exertion	S2 HR	S2 BP Systolic	S2 BP diastolic	S2 respiratory rate	S2 how do you describe your exertion	S2 I have more fun playing this activity than doing other things	S2 Playing this activity is the thing I like to do best	S2 I wish I could play this activity more than I get the chance to	S2 I usually prefer to watch rather than play this activity	S2 I really like playing this activity	S2 I have confidence in my ability to do well in this activity	S2 I have confidence in my ability to learn skills well in this activity	S2 I have confidence in my performance in this activity	S3 1 how do you describe your exertion	S3 HR	S3 BP Systolic	S3 BP diastolic	S3 respiratory rate	S3 how do you describe your exertion	S3 I have more fun playing this activity than doing other things
5	183	92	28	63	27	male	NO	82	135	64	24	1719	1	C	1	109	136	76	26	2	4	4	5	1	4	5	5	5	1	126	161	75	30	3	2	1	1	1	1	5	5	5	1	90	132	76	12	1	4
6	170	78	27	51	24	male	NO	86	136	80	16	1198.8	1	A	2	135	149	93	14	3	5	4	4	1	5	4	3	4	1	141	148	87	14	4	3	2	2	3	3	3	4	4	1	85	98	72	12	1	1
7	163	63	24	41	20	male	NO	82	141	83	14	1314.5	1	B	1	115	163	89	22	3	3	2	4	2	4	5	5	5	1	108	154	86	22	3	3	2	3	2	3	5	5	5	1	92	118	72	18	1	3
8	171	78	27	54	21	male	NO	78	122	77	13	2563.8	1	A	1	120	152	83	28	5	5	5	5	2	5	4	5	5	1	118	149	85	24	4	4	2	5	2	4	4	4	4	2	86	113	70	14	1	2
9	175	63	21	46	14	male	NO	107	109	69	14	379.5	1	C	1	136	106	73	16	5	4	3	4	1	4	4	4	4	1	143	119	69	18	6	3	2	3	3	2	4	4	3	1	103	107	69	12	2	2
10	167	72	26	51	18	male	NO	93	138	80	14	351	1	B	1	142	143	82	20	3	4	2	3	1	4	4	4	5	1	133	138	87	18	4	3	2	3	1	4	4	5	4	1	116	132	79	12	2	2
11	173	108	36	67	38	male	YES	103	138	84	22	60	1	C	1	102	120	73	24	3	5	3	1	1	3	5	5	4	1	177	154	83	28	2	4	3	2	1	3	5	5	4	1	90	124	75	12	1	4
12	182	96	29	61	32	male	NO	62	125	70	12	1305.8	3	A	3	89	106	73	10	5	4	3	4	3	4	4	4	4	3	84	143	76	16	4	3	3	3	1	4	5	5	4	3	82	110	65	12	3	3
13	180	83	26	55	25	male	NO	85	124	27	12	1706	1	B	1	110	149	83	22	3	5	4	5	2	5	4	4	4	1	113	141	83	20	3	3	3	4	2	4	4	4	4	1	98	124	75	12	1	4
14	176	109	35	64	41	male	YES	74	138	71	16	420	1	C	1	98	149	79	20	3	5	5	5	1	5	5	5	5	1	100	142	94	16	4	2	2	4	1	3	4	5	4	1	75	125	77	16	1	5
15	171	63	22	44	16	male	NO	79	118	69	18	825	1	A	1	117	119	69	24	6	5	3	5	1	5	4	3	5	1	102	119	73	22	5	3	2	3	3	2	5	4	4	2	89	112	61	16	1	3
16	169	76	27	50	23	male	NO	64	136	78	16	1984.5	1	C	2	101	122	86	24	4	5	4	4	3	5	4	5	5	1	99	139	89	22	5	2	2	2	4	4	5	4	5	1	67	126	76	18	1	3
17	167	77	28	52	22	male	NO	72	125	74	16	5299	1	A	1	122	137	67	28	4	4	4	4	3	5	4	4	4	1	126	141	78	22	4	4	4	4	3	4	5	5	5	1	78	120	67	12	1	3
18	174	55	18	48	4	male	NO	81	114	60	12	1560	1	B	1	146	133	79	22	6	3	3	3	2	3	3	3	2	1	134	127	76	20	7	2	2	2	3	3	3	3	2	1	99	116	69	16	3	3
19	170	77	27	55	19	male	NO	87	134	81	18	5016	1	A	2	87	121	82	16	5	5	3	5	3	4	4	3	4	1	79	158	85	18	4	2	1	4	4	4	5	4	4	1	81	131	84	16	1	2
20	161	71	27	45	23	male	NO	82	139	82	18	278	1	C	1	153	152	82	24	5	4	5	5	1	5	5	4	5	1	151	154	84	24	6	3	2	3	1	4	4	4	4	1	79	139	79	12	1	1
21	174	82	27	57	21	male	NO	76	128	71	20	1387.5	1	A	1	75	138	85	26	3	5	5	5	3	5	5	5	4	1	86	135	71	26	4	4	3	4	3	4	4	4	4	1	67	117	67	20	1	4
22	182	84	26	61	20	male	NO	87	117	71	16	384	1	C	1	121	132	75	14	4	4	2	4	4	4	4	4	2	5	121	126	71	16	5	1	1	2	4	2	2	2	2	1	76	110	71	14	2	2
23	172	67	23	51	13	male	NO	70	117	60	12	734.6	1	A	1	126	150	72	20	4	5	5	4	3	5	4	4	4	1	116	144	68	22	5	3	4	4	2	4	4	5	3	1	70	108	64	12	1	3
24	175	88	29	58	26	male	NO	79	136	74	16	1990	1	C	2	108	165	90	22	3	5	5	5	3	5	5	4	4	2	101	162	82	22	4	3	3	3	4	2	3	3	4	1	88	132	77	18	2	5
25	176	94	30	58	33	male	NO	74	133	70	16	2100	1	B	1	89	153	67	26	3	4	3	4	2	4	5	5	4	1	88	160	74	22	4	1	1	3	1	3	4	4	4	1	77	126	73	16	1	4
26	174	70	23	51	17	male	NO	76	119	67	18	572	1	C	1	118	120	79	18	3	5	5	5	1	5	5	5	5	1	125	135	77	18	4	2	3	3	3	3	5	5	5	1	6	113	62	16	1	5
27	167	75	27	48	24	male	NO	89	112	70	12	238	1	A	1	146	117	75	18	4	4	3	4	2	5	4	4	4	1	141	120	81	18	6	2	2	2	4	4	2	4	2	1	116	116	82	14	1	4
28	172	65	22	49	13	male	NO	81	139	78	14	1144	1	A	2	149	146	86	24	3	4	4	4	3	4	4	4	4	1	133	155	72	26	8	2	3	3	3	3	4	4	4	1	91	108	74	14	1	4
29	173	81	27	56	21	male	NO	93	132	75	16	258	1	B	1	151	144	62	20	6	4	3	5	2	5	4	4	4	1	137	117	62	26	7	3	2	2	2	3	5	4	5	1	103	118	68	16	1	3
30	172	67	23	52	12	male	NO	94	112	68	16	1000	1	C	1	119	148	81	22	4	2	2	2	1	2	5	5	5	1	128	123	90	24	4	1	1	1	3	1	5	5	5	1	86	116	68	16	1	1
31	168	66	23	49	15	male	NO	63	130	75	14	3574	1	B	1	98	155	86	18	4	3	2	5	1	4	5	5	4	2	96	152	82	18	6	3	3	3	2	3	4	5	4	1	77	116	77	12	1	1
32	178	74	23	52	19	male	NO	81	126	78	16	1897.2	1	A	1	123	132	76	26	1	4	5	4	1	4	4	4	4	1	118	139	87	22	3	4	4	4	1	5	5	4	5	1	87	113	69	16	1	1
33	164	74	28	48	23	male	NO	99	133	90	16	520	1	C	2	144	137	90	24	5	4	3	3	1	4	4	3	4	1	141	158	98	24	5	2	2	2	1	2	4	3	4	1	87	116	94	12	2	2
34	171	85	29	53	28	male	NO	69	120	71	14	2414.7	1	C	1	99	123	71	26	6	4	3	4	2	4	3	4	3	1	119	159	84	22	5	3	2	3	1	3	4	4	3	1	69	115	69	14	3	2
35	181	96	29	65	27	male	NO	72	140	68	16	3392	1	B	1	98	151	75	24	5	2	1	2	3	2	4	3	3	1	100	151	68	22	4	3	2	3	1	2	4	4	4	1	79	124	75	16	1	2
36	171	85	29	56	26	male	NO	77	145	76	15	373.5	1	A	2	114	159	81	26	4	4	3	4	1	4	4	5	4	1	116	148	84	22	5	3	3	4	2	3	4	4	3	2	82	135	84	14	1	4
37	174	74	24	52	19	male	NO	110	114	57	16	1634	1	C	2	104	138	74	22	3	5	5	5	2	5	4	4	4	1	87	130	70	20	4	4	3	3	2	4	4	4	4	1	58	109	69	14	1	4
38	164	65	24	53	20	male	NO	71	127	73	12	1149	1	A	1	124	153	85	22	4	4	4	3	2	4	4	4	5	1	102	147	79	20	4	3	3	4	1	4	5	4	5	1	84	108	73	12	1	2
39	180	77	24	57	16	male	NO	81	115	73	14	2076	1	B	1	94	132	86	18	4	4	3	5	3	5	4	4	4	1	98	127	80	20	6	1	1	1	3	4	4	4	5	1	88	106	70	12	1	4
40	174	69	23	51	15	male	NO	63	137	75	22	1496.5	1	A	2	98	143	74	24	5	3	2	1	2	3	4	4	4	1	102	153	72	26	5	3	2	4	1	3	4	3	4	1	77	119	72	20	1	1
41	176	71	23	55	13	male	NO	68	127	62	14	2112	3	B	3	108	156	65	22	5	4	2	4	3	4	4	4	3	1	93	170	76	23	5	2	2	4	2	3	4	5	4	1	75	124	64	16	1	3
42	169	64	22	45	16	male	NO	66	125	70	12	6900	1	C	1	133	133	74	22	3	3	3	2	1	4	5	5	5	1	135	130	73	20	4	4	3	4	1	5	5	5	5	1	74	120	68	12	1	1
43	169	59	21	50	6	male	YES	69	125	77	16	990	1	C	1	102	146	73	22	4	5	4	4	2	5	5	5	5	1	104	158	75	20	5	3	2	2	4	4	5	5	5	1	67	107	68	14	1	4
44	177	71	23	54	14	male	NO	69	134	83	14	480.7	1	B	1	115	152	91	22	4	3	2	2	1	4	5	5	5	1	109	142	92	20	5	2	2	2	1	3	5	5	5	1	81	125	74	14	1	4
45	168	59	21	43	13	male	YES	77	122	81	16	1147.5	1	A	1	110	130	76	28	3	5	4	4	3	3	3	4	4	1	111	132	87	30	4	4	3	2	3	4	4	4	4	1	82	117	79	22	1	2
46	174	73	24	52	18	male	NO	74	111	57	16	4377	2	B	3	103	136	63	20	3	5	2	2	1	3	5	4	5	1	69	142	84	18	4	2	3	2	1	3	5	3	5	2	84	103	57	14	1	1
47	167	64	23	66	15	male	NO	93	113	71	16	446.5	1	A	3	150	133	68	18	4	4	3	5	2	4	5	5	5	1	132	161	63	22	6	2	2	3	3	3	4	4	3	2	104	114	78	20	1	2
48	175	73	24	56	14	male	NO	57	127	77	18	1122	1	C	1	82	140	79	26	4	4	3	4	2	4	5	5	5	1	89	146	87	30	5	3	2	2	2	3	4	4	4	1	56	123	76	20	1	4
49	176	91	29	61	27	male	NO	67	113	53	14	1297.5	2	C	1	83	146	74	26	5	4	3	3	4	4	4	4	4	1	77	140	77	18	5	2	2	2	3	3	4	4	4	2	68	120	58	12	2	3
50	178	81	26	56	22	male	NO	87	144	71	16	2933.5	1	B	1	92	150	66	20	5	4	4	4	2	4	4	4	4	1	94	142	75	24	6	1	1	1	4	1	4	4	4	2	87	117	64	12	1	2
51	175	90	29	61	25	male	YES	95	118	79	16	318	1	A	1	112	135	77	24	2	5	5	5	2	5	5	5	5	1	118	138	82	22	3	4	4	5	1	5	5	4	4	1	92	111	70	18	1	2
52	175	87	28	56	28	male	NO	75	145	77	14	1384.8	1	C	1	101	156	84	20	5	5	5	5	2	5	5	5	5	1	94	163	78	18	5	4	4	4	2	4	4	5	5	1	80	153	71	14	1	2
53	179	88	27	59	26	male	NO	79	129	74	12	450	1	B	1	116	153	82	18	4	4	4	4	2	4	4	4	4	1	118	139	77	16	4	2	2	4	2	4	4	4	4	1	88	116	69	12	1	4
54	170	64	22	52	9	male	NO	71	117	63	12	2360	1	A	1	79	121	62	20	3	5	3	3	2	4	5	3	5	1	84	133	64	18	3	1	1	1	3	1	5	3	5	1	74	108	64	14	1	2
55	178	70	23	48	19	male	YES	99	138	85	12	3626.5	1	A	1	158	153	81	28	3	5	5	5	1	5	5	5	5	1	149	156	81	24	6	3	2	4	1	4	4	5	3	1	110	122	72	18	1	1
56	171	63	22	50	10	male	NO	80	131	70	16	6206	1	B	1	114	150	74	22	5	2	3	3	3	4	5	4	5	1	109	142	73	22	3	2	2	2	4	2	4	4	4	1	83	127	73	18	1	4
57	173	79	26	55	21	male	YES	61	129	80	18	372	1	B	1	122	149	86	24	4	4	3	4	2	4	5	5	5	1	120	153	87	20	4	2	2	4	1	4	4	4	4	2	77	118	76	18	1	2
58	165	69	25	50	16	male	NO	77	119	67	18	2212.5	1	B	1	128	153	78	24	1	5	5	5	1	5	5	5	5	1	122	144	77	20	5	2	1	2	4	2	3	3	3	1	83	123	63	16	1	4
59	176	88	28	61	24	male	YES	79	124	79	14	594	1	C	1	105	155	78	18	4	4	4	3	2	4	5	4	4	1	102	154	75	18	4	2	2	2	2	3	4	4	4	1	76	123	69	14	1	2
60	171	65	22	51	11	male	NO	79	125	68	12	179	1	B	1	109	154	79	16	4	5	4	5	1	5	5	5	5	1	107	147	81	20	5	2	2	4	2	4	4	4	4	1	86	120	73	14	1	2
61	180	70	22	56	11	male	NO	95	136	77	16	4880	1	B	1	129	161	90	22	5	4	4	2	4	4	5	5	4	1	113	154	89	18	5	1	1	1	4	1	2	4	2	1	99	130	75	14	2	4
62	176	90	29	59	28	male	NO	82	157	97	16	132	1	C	1	136	160	81	24	3	5	5	5	3	5	4	5	4	1	139	169	89	22	4	2	2	4	3	4	4	5	4	1	88	146	90	16	1	4
63	172	67	23	52	12	male	NO	78	119	75	18	594	1	A	1	110	134	76	30	4	4	4	3	2	4	4	4	4	1	114	140	79	20	4	2	2	3	2	4	4	4	3	1	84	107	68	16	1	2
64	170	63	22	47	14	male	NO	71	122	71	12	2231.3	1	B	1	91	147	82	18	4	4	5	4	3	4	4	5	5	1	87	147	68	20	6	2	2	3	3	3	4	4	4	1	80	121	72	14	2	2
[truncated: 7 more columns]
